# Supplementary material for: Readon: a novel algorithm to identify read-through transcripts with long-read sequencing data
Source: Bioinformatics. 2024 May 28;40(6):btae336. doi: 10.1093/bioinformatics/btae336 (PMC11162696; doi:10.1093/bioinformatics/btae336)
Supplement: btae336_Supplementary_Data [file btae336_supplementary_data.zip]

Archive with 3 entries (3 files):
- r2_Supplementary_data.pdf
- Supplementary table1.xlsx
- Supplementary table2.xlsx
