# Supplementary material for: Readon: a novel algorithm to identify read-through transcripts with long-read sequencing data
Source: Bioinformatics. 2024 May 28;40(6):btae336. doi: 10.1093/bioinformatics/btae336 (PMC11162696; doi:10.1093/bioinformatics/btae336)
Supplement: btae336_Supplementary_Data [file btae336_supplementary_data.zip › Supplementary table1.xlsx]

## Sheet: Section3.1
id	link
SRR12660778	ftp://ftp.sra.ebi.ac.uk/vol1/fastq/SRR126/078/SRR12660778/SRR12660778_subreads.fastq.gz
SRR12660769	ftp://ftp.sra.ebi.ac.uk/vol1/fastq/SRR126/069/SRR12660769/SRR12660769_subreads.fastq.gz
SRR12660774	ftp://ftp.sra.ebi.ac.uk/vol1/fastq/SRR126/074/SRR12660774/SRR12660774_subreads.fastq.gz
SRR12660779	ftp://ftp.sra.ebi.ac.uk/vol1/fastq/SRR126/079/SRR12660779/SRR12660779_subreads.fastq.gz
SRR12660771	ftp://ftp.sra.ebi.ac.uk/vol1/fastq/SRR126/071/SRR12660771/SRR12660771_subreads.fastq.gz
SRR12660775	ftp://ftp.sra.ebi.ac.uk/vol1/fastq/SRR126/075/SRR12660775/SRR12660775_subreads.fastq.gz
SRR12660777	ftp://ftp.sra.ebi.ac.uk/vol1/fastq/SRR126/077/SRR12660777/SRR12660777_subreads.fastq.gz
SRR12660772	ftp://ftp.sra.ebi.ac.uk/vol1/fastq/SRR126/079/SRR12660779/SRR12660779_subreads.fastq.gz
SRR12660773	ftp://ftp.sra.ebi.ac.uk/vol1/fastq/SRR126/073/SRR12660773/SRR12660773_subreads.fastq.gz
SRR12660776	ftp://ftp.sra.ebi.ac.uk/vol1/fastq/SRR126/076/SRR12660776/SRR12660776_subreads.fastq.gz
ERR6053021	ftp.sra.ebi.ac.uk/vol1/fastq/ERR605/001/ERR6053021/ERR6053021.fastq.gz
ERR6053082	ftp.sra.ebi.ac.uk/vol1/fastq/ERR605/002/ERR6053082/ERR6053082.fastq.gz
ERR6053077	ftp.sra.ebi.ac.uk/vol1/fastq/ERR605/007/ERR6053077/ERR6053077.fastq.gz
ERR6053026	ftp.sra.ebi.ac.uk/vol1/fastq/ERR605/006/ERR6053026/ERR6053026.fastq.gz
ERR6053075	ftp.sra.ebi.ac.uk/vol1/fastq/ERR605/005/ERR6053075/ERR6053075.fastq.gz
ERR6053017	ftp.sra.ebi.ac.uk/vol1/fastq/ERR605/007/ERR6053017/ERR6053017.fastq.gz
ERR6053068	ftp.sra.ebi.ac.uk/vol1/fastq/ERR605/008/ERR6053068/ERR6053068.fastq.gz
ERR6053048	ftp.sra.ebi.ac.uk/vol1/fastq/ERR605/008/ERR6053048/ERR6053048.fastq.gz
ERR6053102	ftp.sra.ebi.ac.uk/vol1/fastq/ERR605/002/ERR6053102/ERR6053102.fastq.gz
SRR11853562	ftp://ftp.sra.ebi.ac.uk/vol1/fastq/SRR118/062/SRR11853562/SRR11853562_subreads.fastq.gz
SRR11853561	ftp://ftp.sra.ebi.ac.uk/vol1/fastq/SRR118/061/SRR11853561/SRR11853561_subreads.fastq.gz
SRR11853563	ftp://ftp.sra.ebi.ac.uk/vol1/fastq/SRR118/063/SRR11853563/SRR11853563_subreads.fastq.gz
SRR11853566	ftp://ftp.sra.ebi.ac.uk/vol1/fastq/SRR118/066/SRR11853566/SRR11853566_subreads.fastq.gz
SRR11853567	ftp://ftp.sra.ebi.ac.uk/vol1/fastq/SRR118/067/SRR11853567/SRR11853567_subreads.fastq.gz
SRR11853559	ftp://ftp.sra.ebi.ac.uk/vol1/fastq/SRR118/059/SRR11853559/SRR11853559_subreads.fastq.gz
SRR11853558	ftp://ftp.sra.ebi.ac.uk/vol1/fastq/SRR118/058/SRR11853558/SRR11853558_subreads.fastq.gz
SRR11853565	ftp://ftp.sra.ebi.ac.uk/vol1/fastq/SRR118/065/SRR11853565/SRR11853565_subreads.fastq.gz
SRR11853564	ftp://ftp.sra.ebi.ac.uk/vol1/fastq/SRR118/064/SRR11853564/SRR11853564_subreads.fastq.gz
SRR11853560	ftp://ftp.sra.ebi.ac.uk/vol1/fastq/SRR118/060/SRR11853560/SRR11853560_subreads.fastq.gz

## Sheet: Section3.3
	link
ONT data of MCF-7 cell line	http://sg-nex-data.s3-website-ap-southeast-1.amazonaws.com/#data/sequencing_data_ont/

## Sheet: Section3.4
	link
SGNex_MCF7_cDNA_replicate1_run3	http://sg-nex-data.s3.amazonaws.com/data/sequencing_data_ont/fastq/SGNex_MCF7_cDNA_replicate1_run3/SGNex_MCF7_cDNA_replicate1_run3.fastq.gz
