# Supplementary material for: Readon: a novel algorithm to identify read-through transcripts with long-read sequencing data
Source: Bioinformatics. 2024 May 28;40(6):btae336. doi: 10.1093/bioinformatics/btae336 (PMC11162696; doi:10.1093/bioinformatics/btae336)
Supplement: btae336_Supplementary_Data [file btae336_supplementary_data.zip › Supplementary table2.xlsx]

## Sheet: Sheet1
Readthrough	chrom1	base1	strand1	chrom2	base2	strand2	gap (kb)	Found in JAFFAL	Found in Readon	Source
RPS6KB1:VMP1	chr17	59910611	1	chr17	59838312	1	72.298	yes	yes	1,5
GCN1:MSI1	chr12	120190298	-1	chr12	120347514	-1	157.213	yes	yes	2,3,5,6
AC099850.1:VMP1	chr17	59107591	1	chr17	59839768	1	732.181	yes	yes	2,4
SMARCA4:CARM1	chr19	10986593	1	chr19	10904951	1	81.641	yes	yes	2,5
TXLNG:SYAP1	chrX	16786589	1	chrX	16735227	1	51.361	yes	yes	3,5
MYO6:SENP6	chr6	75749423	1	chr6	75678583	1	70.837	yes	yes	3,5
POP1:MATN2	chr8	98117387	1	chr8	98030462	1	86.925	yes	yes	3,5
GATAD2B:NUP210L	chr1	153922733	-1	chr1	154030054	-1	107.317	yes	yes	3,5
ESR1:CCDC170	chr6	151690664	1	chr6	151615443	1	75.22	yes	yes	3,5
DEPDC1B:ELOVL7	chr5	60638750	-1	chr5	60757645	-1	118.891	yes	yes	3,5
ATXN7L3:FAM171A2	chr17	44198020	-1	chr17	44356588	-1	158.565	yes	yes	3,5,6
SYTL2:PICALM	chr11	85757625	-1	chr11	85974812	-1	217.186	yes	yes	3
ADAMTS19:SLC27A6	chr5	129461757	1	chr5	129028345	1	433.406	no	no	3,6
PAPOLA:AK7	chr14	96502600	1	chr14	96442730	1	59.868	yes	yes	4,5
CHEK2:XBP1	chr22	28724977	-1	chr22	28799153	-1	74.172	no	yes	5
RP11-145E5.5:CDKN2B-AS1	chr9	21818202	1	chr9	22096372	1	278.178	yes	yes	5
NAV1:GPR37L1	chr1	201739844	1	chr1	202127741	1	387.905	yes	yes	5
PLCG1:TOP1	chr20	41137849	1	chr20	41101245	1	36.604	yes	yes	5
PNPLA7:DPH7	chr9	137515379	-1	chr9	137555648	-1	40.267	yes	yes	5
PTPRN2:FAM62B	chr7	NA	-1	chr7	NA	-1	392	no	no	5
TOP1:CR593014	chr20	NA	1	chr20	NA	1	62	no	no	5
TSPAN9:TEAD4	chr12	NA	1	chr12	NA	1	154	no	no	6
MYH9:EIF3D	chr22	36387807	-1	chr22	36526131	-1	138.32	no	yes	5
1-Edgren et al., Genome Biol 2011
2-Kangaspeska e. al., PLoS One 2012
3-Sakarya et al. PLoS Comput Biol 2012
4-Maher et al. PNAS 2009
5-Inaki et al. Genome Res 2011
6-Asmann et al., Nucleic Acids Res. 2011
